# Supplementary material for: A Novel Unsupervised Algorithm for Biological Process-based Analysis on Cancer
Source: Sci Rep. 2017 Jul 5;7:4671. doi: 10.1038/s41598-017-04961-6 (PMC5498659; doi:10.1038/s41598-017-04961-6)
Supplement: Supplementary file 2 — Dataset 1 [file 41598_2017_4961_MOESM2_ESM.xls]

## Sheet: Supplementary_Data_file_songtc
Pathway_name	Pathway_type	Gene_set
AIM_Apoptosis_genes	Activating_invasion_metastasis	HTATIP2	IL18	TIMP3	TNFSF10	TP53	HTATIP2	TGFB1	CXCR4	IL1B
AIM_Basement_Membrane_Constituents	Activating_invasion_metastasis	COL4A2	COL7A1	LAMA1	LAMA2	LAMA3	LAMB1	LAMB3	LAMC1	SPARC
AIM_Cell-Cell_Adhesion	Activating_invasion_metastasis	CD44	CDH1	COL11A1	COL14A1	COL6A2	CTNND1	ICAM1	ITGA8	VCAM1
AIM_Cell-Matrix_Adhesion	Activating_invasion_metastasis	ADAMTS13	CD44	ITGA1	ITGA2	ITGA3	ITGA4	ITGA5	ITGA6	ITGA7	ITGA8	ITGAL	ITGAM	ITGAV	ITGB1	ITGB2	ITGB3	ITGB4	ITGB5	SGCE	SPP1	THBS3
AIM_Cell_Adhesion_Genes	Activating_invasion_metastasis	APC	CD44	CDH1	CDH11	CDH6	FAT1	FXYD5	ITGA7	PNN	SYK	VEGFA	CD44	ITGA7	ITGB3	RPSA	CTNNA1	FN1	MCAM	MGAT5	MTSS1
AIM_Cell_Cycle_Genes	Activating_invasion_metastasis	HRAS	IL1B	KRAS	TGFB1	VEGFA	APC	BRMS1	CDKN2A	MTSS1	NF2	NME1	NME2	PTEN	RB1	TP53	CDKN2A	MYC	RB1	TP53
AIM_Cell_Growth_and_Proliferation_Genes	Activating_invasion_metastasis	CDKN2A	CTBP1	GNRH1	IL1B	MDM2	NF2	NME1	NME2	SSTR2	IGF1	IL18	TSHR	VEGFA	GNRH1	HGF	IGF1	TGFB1	VEGFA	CCL7	CXCL12	IL18	IL1B	TNFSF10	CXCR4	EPHB2	FGFR4	FLT4	KISS1R	CXCR2	MET	NR4A3	PLAUR	RORB	SSTR2	TSHR	DENR	EWSR1	HRAS	MYC	SET	SRC	SYK	TRPM1
AIM_Cell_Growth_Proliferation	Activating_invasion_metastasis	AKT1	BMP1	BMP7	CAV2	CTNNB1	EGFR	ERBB3	FGFBP1	FOXC2	IGFBP4	ILK	JAG1	MST1R	NODAL	PDGFRB	TGFB1	TGFB2	TGFB3	TIMP1	VCAN	ZEB1
AIM_Collagens_ECM_Structural_Constituents	Activating_invasion_metastasis	COL11A1	COL12A1	COL14A1	COL15A1	COL16A1	COL1A1	COL4A2	COL5A1	COL6A1	COL6A2	COL7A1	COL8A1	FN1	KAL1
AIM_Cytoskeleton	Activating_invasion_metastasis	CAV2	KRT7	MAP1B	PLEK2	RAC1	VIM
AIM_Differentiation_Development	Activating_invasion_metastasis	AKT1	BMP1	BMP7	COL3A1	COL5A2	CTNNB1	DSP	ERBB3	F11R	FOXC2	FZD7	GSC	JAG1	KRT14	MITF	MST1R	NODAL	NOTCH1	PTP4A1	SMAD2	SNAI1	SNAI2	SOX10	TGFB2	TGFB3	TMEFF1	TWIST1	VCAN	WNT11	WNT5A	WNT5B
AIM_ECM_Protease_Inhibitors	Activating_invasion_metastasis	COL7A1	KAL1	THBS1	TIMP1	TIMP2	TIMP3
AIM_ECM_Proteases	Activating_invasion_metastasis	ADAMTS1	ADAMTS13	ADAMTS8	MMP1	MMP10	MMP11	MMP12	MMP13	MMP14	MMP15	MMP16	MMP2	MMP3	MMP7	MMP8	MMP9	SPG7	TIMP1
AIM_Extracellular_Matrix_Cell_Adhesion	Activating_invasion_metastasis	BMP1	BMP7	CDH1	CDH2	COL1A2	COL3A1	COL5A2	CTNNB1	DSC2	EGFR	ERBB3	F11R	FN1	FOXC2	ILK	ITGA5	ITGAV	ITGB1	MMP2	MMP3	MMP9	PTK2	RAC1	SERPINE1	SPP1	TGFB1	TGFB2	TIMP1	VCAN
AIM_Extracellular_Matrix_Proteins	Activating_invasion_metastasis	MMP10	MMP11	MMP13	MMP2	MMP3	MMP7	MMP9	TIMP2	TIMP3	TIMP4	COL4A2	HPSE
AIM_Genes_Down-Regulated_During_EMT	Activating_invasion_metastasis	CAV2	CDH1	DSP	FGFBP1	IL1RN	KRT19	MITF	MST1R	NUDT13	OCLN	PPPDE2	RGS2	SPP1	TFPI2	TSPAN13
AIM_Genes_Up-Regulated_During_EMT	Activating_invasion_metastasis	AHNAK	BMP1	CALD1	CAMK2N1	CDH2	COL1A2	COL3A1	COL5A2	FN1	FOXC2	GNG11	GSC	IGFBP4	ITGA5	ITGAV	MMP2	MMP3	MMP9	MSN	SERPINE1	SNAI1	SNAI2	SNAI3	SOX10	SPARC	STEAP1	TCF4	TIMP1	TMEFF1	TMEM132A	TWIST1	VCAN	VIM	VPS13A	WNT5A	WNT5B
AIM_Migration_Motility	Activating_invasion_metastasis	CALD1	CAV2	EGFR	FN1	ITGB1	JAG1	MSN	MST1R	NODAL	PDGFRB	RAC1	STAT3	TGFB1	VIM
AIM_Morphogenesis	Activating_invasion_metastasis	CTNNB1	FOXC2	JAG1	RAC1	SMAD2	SNAI1	SOX10	TGFB1	TGFB2	TGFB3	TWIST1	WNT11	WNT5A
AIM_Other_Adhesion_Molecules	Activating_invasion_metastasis	CNTN1	COL12A1	COL15A1	COL16A1	COL5A1	COL6A1	COL7A1	COL8A1	VCAN	CTGF	CTNNA1	CTNNB1	CTNND2	FN1	KAL1	LAMA1	LAMA2	LAMA3	LAMB1	LAMB3	LAMC1	THBS1	THBS2	CLEC3B	TNC	VTN
AIM_Other_ECM_Molecules	Activating_invasion_metastasis	VCAN	CTGF	ECM1	HAS1	SPP1	TGFBI	THBS2	THBS3	CLEC3B	TNC	VTN
AIM_Other_Genes_Related_to_Metastasis	Activating_invasion_metastasis	CST7	CTSK	CTSL1	CD82	KISS1	METAP2	NME4
AIM_Signaling_Pathways	Activating_invasion_metastasis	CAV2	ESR1	KRT19	TGFB3	AKT1	FZD7	GNG11	RAC1	RGS2	COL3A1	ILK	ITGA5	ITGAV	ITGB1	PTK2	FOXC2	JAG1	NOTCH1	EGFR	ERBB3	PDGFRB	RGS2	SPARC	BMP1	BMP7	COL3A1	SMAD2	TGFB1	TGFB2	TGFB3	CTNNB1	FZD7	GSK3B	WNT11	WNT5A	WNT5B
AIM_Transcription_Factors	Activating_invasion_metastasis	CTNNB1	ESR1	FOXC2	GSC	MITF	NOTCH1	SIP1	SMAD2	SNAI2	SNAI3	SOX10	STAT3	TCF3	TCF4	TWIST1	ZEB1	ZEB2
AIM_Transcription_Factors_and_Regulators	Activating_invasion_metastasis	ETV4	HTATIP2	MTA1	MYC	MYCL1	NME2	NR4A3	RB1	RORB	SMAD4	TCF20	TP53	CHD4	EWSR1	SMAD2
AIM_Transmembrane_Molecules	Activating_invasion_metastasis	CD44	CDH1	HAS1	ICAM1	ITGA1	ITGA2	ITGA3	ITGA4	ITGA5	ITGA6	ITGA7	ITGA8	ITGAL	ITGAM	ITGAV	ITGB1	ITGB2	ITGB3	ITGB4	ITGB5	MMP14	MMP15	MMP16	NCAM1	PECAM1	SELE	SELL	SELP	SGCE	SPG7	VCAM1
AID_Acute-Phase_Response	Avoiding_immune_destruction	CEBPB	CRP	IL22	IL6
AID_B-cell_Activation	Avoiding_immune_destruction	CD28	CD4	CD80	HLA-DRA	IL10	IL2	IL4	CD40	FAS	CD40LG	FASLG	CXCR5	HDAC4	HDAC5	HDAC7	HDAC9	ICOSLG	IGBP1	MS4A1	RGS1	CD81	IFNB1	IL10	CD40	CD27	AICDA	BLNK	CHST15	HDAC4	HDAC5	HDAC7	HDAC9	IL10	IL11	IL4	INHA	INHBA	KLF6	CD27
AID_Chemokine_Receptors	Avoiding_immune_destruction	CCL13	CCR1	CCR2	CCR3	CCR4	CCR7	CXCR4	CXCR1	CXCR2
AID_Chemokines	Avoiding_immune_destruction	CCL11	CCL13	CCL16	CCL17	CCL19	CCL2	CCL21	CCL22	CCL23	CCL24	CCL3	CCL4	CCL5	CCL7	CCL8	CXCL1	CXCL10	CXCL2	CXCL3	CXCL5	CXCL6	CXCL9	IL8
AID_Cytokine_Metabolism	Avoiding_immune_destruction	IL10	IL18	TLR1	TLR3	TLR4	TLR6
AID_Cytokine_Receptors	Avoiding_immune_destruction	IL10RB	IL1R1	IL1RAP	IL22RA2	IL6R	CXCR1	CXCR2
AID_Cytokines	Avoiding_immune_destruction	CD40LG	CSF1	FASLG	FLT3LG	IFNG	IL10	IL18	IL1A	IL1B	IL1F10	IL1RN	IL22	IL23A	IL6	LTA	LTB	TNF	TNFSF14
AID_Host_Defense_to_Bacteria	Avoiding_immune_destruction	CD1D	PGLYRP1	PGLYRP2	PGLYRP3	TLR1	TLR3	TLR6	CD14	CXCR4	CD55	CRP	FN1	LBP	C5	C8A	CD55	C5	CCL2	CD14	CRP	CYBB	LY96	NFKB1	NOS2	S100A12	TLR1	TLR3	TLR6	TLR9	C5	CCL2	CXCR4	IFNGR1	IFNGR2	IL12RB2	PPBP	COLEC12	CYBB	LY96	NFKB1	CAMP	DEFB4A	LALBA	LBP	LTF	LYZ	NOS2	PGLYRP1
AID_Humoral_Immune_Response	Avoiding_immune_destruction	C3	C4A	CCL16	CCL2	CCL22	CCL3	CCL7	CCR2	CCR7	CD40	IL10	IL18	IL1B	IL6	ITGB2	LY96	NFKB1
AID_IL-1R_TLR_Members_and_Related_Genes	Avoiding_immune_destruction	TLR1	TLR3	TLR4	TLR6	TLR8	IL1R1	IL1R2	IL1RAP	IL1RAPL2	IL1RL2	IKBKB	MAPK14	MAPK8	IL1A	IL1B	IL1F10	IL36RN	IL36A	IL36B	IL1R1	IL1RN	IRAK2	MYD88	NFKB1	TLR1	TLR10	TLR2	TLR3	TLR4	TLR6	TLR8	TLR9	TNF	TOLLIP	IL1A	IL1B	NFKB1	NFKBIA	TGFB1	TNF	IFNA1	IFNB1	IL1A	IL1B	IL1F10	IL36RN	IL36A	IL37
AID_Inflammatory_Response	Avoiding_immune_destruction	BCL6	C3	C3AR1	C4A	CCL11	CCL13	CCL16	CCL17	CCL19	CCL2	CCL21	CCL22	CCL23	CCL24	CCL3	CCL4	CCL5	CCL7	CCL8	CCR1	CCR2	CCR3	CCR4	CCR7	CD40	CD40LG	CEBPB	CRP	CXCL1	CXCL10	CXCL2	CXCL3	CXCL5	CXCL6	CXCL9	FOS	HDAC4	IL10	IL10RB	IL18RAP	IL1A	IL1B	IL1F10	IL1R1	IL1RAP	IL1RN	IL22	IL8
AID_Innate_Immune_Response	Avoiding_immune_destruction	COLEC12	DMBT1	PGLYRP1	PGLYRP2	PGLYRP3	SFTPD	TLR8	CD1D	IFNB1	TLR10
AID_Other_Genes_involved_in_Cytokine-Cytokine_Receptor_Interaction	Avoiding_immune_destruction	CCR1	CD40	IL18RAP	IL23R
AID_Other_Genes_Related_to_Immune_Cell_Activation	Avoiding_immune_destruction	INHA	INHBA	TLR1	TLR4	TLR6	APOA2	IL8	CD2	IFNB1	IL12B	IL2	CX3CL1	TOLLIP
AID_Septic_Shock	Avoiding_immune_destruction	ADORA2A	CASP1	CASP4	IL10	IL1B	NFKB1	PROC	TNF	TNFRSF1A	IL10	IL1B	IL6	MIF	TNF	ADORA2A	CCR3	IL10	IL1B	IL1RN	MIF	NFKB1	PTAFR	TLR2	TLR4	TNF	HMOX1	IRAK1	NFKB2	SERPINA1	SERPINE1	TREM1
AID_T-cell_Activation	Avoiding_immune_destruction	CD2	CD3D	CD3E	CD3G	CD4	CD7	CD80	CD86	CD8A	CD8B	CLEC7A	ICOSLG	IRF4	KIF13B	NCK1	NCK2	PRLR	TNFSF14	CD28	CD3E	ICOSLG	IL10	IL12B	IL18	NCK1	NCK2	SFTPD	TNFSF14	CD2	CD4	CD80	CD86	IL12B	IL2	IRF4	NOS2	SOCS5	CD27	CD2	CD5	CD7	CSF2	IFNB1	IFNG	IL10	IL12A	IL13	IL3
DCE_Apoptosis	Deregulating_cellular_energetics	BAX	ANGPTL4	BIRC5	IL1A	MYBL2	PEA15	PRKAA1	VEGFA	BIRC5	CASP1	BAX	DAPK3	NUDT2	EP300
DCE_Cardiac_Excitation-Contraction_Coupling	Deregulating_cellular_energetics	ARNT2	CHGA	DAPK3	GNA11	IQGAP1	KIT	NOS2	NOTCH1	NPY	PRKAA1	SPTBN1
DCE_Cell_Growth	Deregulating_cellular_energetics	BAX	BIRC5	EP300	HK2	IGF2	IL1A	MYBL2	SSSCA1	VEGFA	DCTN2	IGF2	IL1A	IL6	MT3	NPY	RARA	VEGFA	GPI	IGF2	IGFBP1	IL1A	IL6	KIT	VEGFA	ENO1
DCE_Citrate_Cycle	Deregulating_cellular_energetics	CS	ACLY	ACO2	ACO1	IDH1	IDH2	IDH3B	IDH3G	IDH3A	OGDHL	OGDH	DLST	DLD	SUCLG1	SUCLG2	SUCLA2	SDHA	SDHB	SDHC	SDHD	FH	MDH1	MDH2	PC	PCK1	PCK2	PDHA2	PDHA1	PDHB	DLAT	ME1	MPC1	MPC2	PDHA1	PDHA2	PDHB
DCE_ComplexI	Deregulating_cellular_energetics	NDUFA4L2	NDUFA12	NDUFS4	NDUFA5	ND5	NDUFB9	NDUFA13	NDUFV3	NDUFB6	NDUFA4	NDUFS5	NDUFA11	ND6	NDUFB7	NDUFA2	NDUFA6	NDUFV2	ND4L	NDUFS3	NDUFS7	ND4	NDUFB8	ND1	NDUFC1	NDUFB4	NDUFV1	NDUFA3	NDUFS1	NDUFA1	NDUFA10	NDUFAB1	NDUFC2	NDUFS6	NDUFS8	NDUFB2	NDUFB11	NDUFB1	NDUFB3	NDUFA9	ND3	ND2	NDUFS2	NDUFB5	NDUFA8	NDUFA7	NDUFB10
DCE_ComplexII	Deregulating_cellular_energetics	SDHA	SDHB	SDHC	SDHD
DCE_ComplexIII	Deregulating_cellular_energetics	UQCRQ	UQCRC2	CYC1	UQCR10	UQCRFS1	UQCRC1	UQCRHL	CYTB	UQCR11	UQCRH	UQCRB
DCE_ComplexIV	Deregulating_cellular_energetics	COX4I1	COX6A2	COX6B1	COX7C	COX1	COX5B	COX7A2L	COX6B2	COX5A	COX6C	COX3	COX7A1	COX7B	COX8C	COX8A	COX4I2	COX7A2	COX6A1	COX2	COX7B2
DCE_ComplexV	Deregulating_cellular_energetics	ATP5H	ATP5F1	ATP6V1D	ATP6V1E2	ATP5E	ATP6V0B	ATP6V0E1	ATP4B	ATP6V0C	ATP6V0D1	ATP6V1B1	ATP5D	ATP6AP1	ATP6	ATP6V0E2	ATP4A	PPA1	ATP6V1G2	ATP5I	PPA2	ATP6V0A1	LHPP	ATP6V1G3	ATP6V1H	ATP6V1B2	ATP6V1C2	ATP5C1	ATP5O	ATP6V0A4	ATP5J2	ATP6V1G1	ATP6V0A2	ATP5G2	ATP5J	ATP5B	ATP5L	ATP5A1	ATP6V1C1	ATP6V1A	ATP8	ATP12A	ATP6V0D2	ATP6V1F	TCIRG1	ATP5G1	ATP5G3	ATP6V1E1
DCE_Deregulating_cellular_energetics	Deregulating_cellular_energetics	RDX2	X	ST6GALNAC1	ST6GALNAC1		ST8SIA2		ST8SIA3		ST8SIA4		ST8SIA6		ADM		ARNT2		CASP1		CDC42		CREBBP		EP300		EPAS1		EPO		GNA11		HIF1A		HIF3A		HMOX1		IGFBP1		IL1A		IL6		IL6ST		IQGAP1		KIT
DCE_Extracellular_Matrix-Related_Molecules	Deregulating_cellular_energetics	BIRC5	CSTB	AGTPBP1	CASP1	ECE1	PLAU	PSMB3	ADM	ANGPTL4	CHGA	COL1A1	EPO	IGF2	IGFBP1	IL1A	IL6	LEP	NPY	PTX3	VEGFA
DCE_Fucosidases_Fucosyltransferases	Deregulating_cellular_energetics	FUCA1	FUCA2	FUT11	FUT8	POFUT1	POFUT2
DCE_Galactosides_Glucosidases_Hexosaminidases	Deregulating_cellular_energetics	GANAB	GLB1	HEXA	HEXB	MOGS	PRKCSH
DCE_Galactosyltransferases	Deregulating_cellular_energetics	B3GALTL	B4GALT1	B4GALT2	B4GALT3	B4GALT5	C1GALT1
DCE_Glycolysis	Deregulating_cellular_energetics	PPP2R1A	PPP2R1B	ALDOA	ALDOB	ALDOC	ENO1	ENO3	ENO2	PFKFB1	PFKFB2	PFKFB3	PFKFB4	GAPDH	GAPDHS	GPI	HK1	HK2	HK3	PFKM	PFKL	PFKP	PKLR	PPP2CA	PPP2CB	PGK1	PGAM1	PGAM2	TPI1	PKM	PKLR	PKM	GCK	PPP2R5D
DCE_Glycosphingolipids	Deregulating_cellular_energetics	B3GNT3	B3GNT4	B4GALT1	B4GALT2	B4GALT3	GLB1	HEXA	HEXB	ST3GAL1	ST3GAL2	ST8SIA6
DCE_Hemoglobin_Complex_Associated_Genes	Deregulating_cellular_energetics	CYGB	EPO	HBB	HMOX1	NOS2	IPCEF1
DCE_Mannose-6-Phosphate_Synthesis_Catabolism	Deregulating_cellular_energetics	GNPTAB	GNPTG	NAGPA
DCE_Mannosidases	Deregulating_cellular_energetics	EDEM1	EDEM2	EDEM3	MAN1A1	MAN1A2	MAN1B1	MAN1C1	MAN2A1	MAN2A2	MAN2B1	MANBA
DCE_Metabolism	Deregulating_cellular_energetics	GPI	HK2	LCT	MAN2B1	PEA15	PRKAA1	SLC2A1	SLC2A4	AGPAT2	ANGPTL4	PPARA	PRKAA1	CA1	MT3	NOS2	PRPF40A	KHSRP	RARA	RPL28	RPS2	SNRNP70	ADM	AGPAT2	MOCS3	NUDT2	TH	TST	UCP2
DCE_N-acetylgalactosaminyltransferases	Deregulating_cellular_energetics	GALNT1	GALNT10	GALNT11	GALNT12	GALNT13	GALNT14	GALNT2	GALNT3	GALNT4	GALNT6	GALNT7	GALNT8	GALNT9	GALNTL1	GALNTL5	GALNTL6
DCE_N-acetylglucosaminyltransferases	Deregulating_cellular_energetics	A4GNT	B3GNT2	B3GNT3	B3GNT4	B3GNT8	GCNT1	GCNT3	GCNT4	MGAT1	MGAT2	MGAT3	MGAT4A	MGAT4B	MGAT4C	MGAT5	MGAT5B	OGT	POMGNT1
DCE_N-Linked_Glycosylation	Deregulating_cellular_energetics	AGA	B3GNT2	B3GNT3	B3GNT8	B4GALT1	B4GALT2	B4GALT3	EDEM1	EDEM2	EDEM3	FUCA1	FUCA2	FUT11	FUT8	GANAB	GLB1	GNPTAB	GNPTG	HEXA	HEXB	MAN1A1	MAN1A2	MAN1B1	MAN1C1	MAN2A1	MAN2A2	MAN2B1	MANBA	MGAT1	MGAT2	MGAT3	MGAT4A	MGAT4B	MGAT4C	MGAT5	MGAT5B	MOGS	NAGPA	NEU1	NEU2	NEU3	NEU4	PRKCSH	ST6GAL1	ST8SIA2	ST8SIA3	ST8SIA4	ST8SIA6
DCE_O-Linked_Glycosylation	Deregulating_cellular_energetics	A4GNT	B3GALTL	B3GNT8	B4GALT5	C1GALT1	C1GALT1C1	GALNT1	GALNT10	GALNT11	GALNT12	GALNT13	GALNT14	GALNT2	GALNT3	GALNT4	GALNT6	GALNT7	GALNT8	GALNT9	GALNTL1	GALNTL5	GALNTL6	GCNT1	GCNT3	GCNT4	OGT	POFUT1	POFUT2	POMGNT1	POMT1	POMT2	ST3GAL1	ST3GAL2	ST6GALNAC1	ST8SIA3	ST8SIA6
DCE_Oxidoreductase	Deregulating_cellular_energetics	CAT	CYGB	GPX1	IPCEF1	HIF1AN	HMOX1	MT3	NOS2	PLOD3	TH
DCE_Protein_Metabolism	Deregulating_cellular_energetics	EEF1A1	PDIA2	PRKAA1	RPL28	RPL32	RPS2	RPS7	ARNT2	HIF1A	RARA	SAE1	ARNT2	RARA	VEGFA	DAPK3	KIT	PRKAA1	CASP1	CREBBP	ENO1	EP300	IQGAP1	NOS2	PEA15	PPP2CB	RARA	NAA10	CDC42	GNA11	HYOU1	MAN2B1	PLOD3	PSMB3	SUMO2	TUBA4A
DCE_Response_to_Stress	Deregulating_cellular_energetics	ANGPTL4	ARNT2	CREBBP	EP300	HIF1A	MT3	PRKAA1	CAT	CYGB	GPX1	IPCEF1	GPI	IL1A	IL6	IL6ST	NOS2	NOTCH1	PTX3	RARA	ADM	EPO	HYOU1	VEGFA
DCE_Sialyltransferases	Deregulating_cellular_energetics	ST3GAL1	ST3GAL2	ST6GAL1	ST6GALNAC1	ST8SIA2	ST8SIA3	ST8SIA4	ST8SIA6
DCE_Signal_Transduction	Deregulating_cellular_energetics	ADM	ARNT2	CASP1	CDC42	CREBBP	EP300	EPAS1	EPO	GNA11	HIF1A	HIF3A	HMOX1	IGFBP1	IL1A	IL6	IL6ST	IQGAP1	KIT	LEP	PLAU	RARA	VEGFA
DCE_Transcription_Factors_and_Regulators	Deregulating_cellular_energetics	CREBBP	DR1	ENO1	EP300	EPAS1	KAT5	RARA	ARNT2	BHLHE40	CREBBP	ENO1	EP300	EPAS1	HIF1A	HIF3A	KHSRP	MYBL2	PPARA	RARA	HIF1AN	NOTCH1
ERI_Anti-Apoptosis	Enabling_replicative_immortality	BCL2	BCL2A1	BIRC5	CASP2	HDAC1	IGF1R	MCL1	NFKB1	RELA	TNF	TNFRSF10D
ERI_Base_Excision_Repair	Enabling_replicative_immortality	APEX1	APEX2	CCNO	LIG3	MPG	MUTYH	NEIL1	NEIL2	NEIL3	NTHL1	OGG1	PARP1	PARP2	PARP3	POLB	SMUG1	TDG	UNG	XRCC1
ERI_Cell_Cycle_Arrest	Enabling_replicative_immortality	CDKN1A	CDKN2A	CHEK1	CHEK2	GADD45A	GML	MYC	KAT2B	PCBP4	RPRM	SESN1	SESN2
ERI_Cell_Cycle_Checkpoint	Enabling_replicative_immortality	ATR	BRCA1	CCNE2	CCNG2	CDKN2A	RB1	TP53
ERI_Cell_Growth_Proliferation_and_Differentiation_Genes	Enabling_replicative_immortality	BAI1	BCL2	BTG2	CDKN1A	CDKN2A	CHEK1	GML	IFNB1	IL6	MDM2	MDM4	NF1	KAT2B	PPM1D	SESN1	IGF1R	IL6	BRCA1	CDC25A	CDC25C	CDK4	E2F1	MYC	PCNA	PRKCA	ESR1	MCL1	MYOD1	EGR1	JUN	KRAS	PTTG1
ERI_DNA_Repair_Genes	Enabling_replicative_immortality	ATM	ATR	BRCA1	BTG2	CCNH	DNMT1	GADD45A	MSH2	PCNA	PTTG1	TP53	XRCC5
ERI_Double-Strand_Break_Repair	Enabling_replicative_immortality	BRCA1	BRCA2	DMC1	FEN1	LIG4	MRE11A	PRKDC	RAD21	RAD50	RAD51	RAD51C	RAD51B	RAD51D	RAD52	RAD54L	XRCC2	XRCC3	XRCC4	XRCC5	XRCC6
ERI_Induction_of_Apoptosis	Enabling_replicative_immortality	BAX	BID	CDKN1A	CRADD	EI24	FADD	FASLG	FOXO3	PCBP4	PRKCA	TNFRSF10B	TP53	TP73	TP63
ERI_Mismatch_Repair	Enabling_replicative_immortality	MLH1	MLH3	MSH2	MSH3	MSH4	MSH5	MSH6	PMS1	PMS2	POLD3	TREX1
ERI_Negative_Regulation_of_the_Cell_Cycle	Enabling_replicative_immortality	ATM	BAX	BRCA1	CDKN2A	MSH2	NF1	PTEN	RB1	TP53	TP73	TP63	TSC1	WT1
ERI_Nucleotide_Excision_Repair	Enabling_replicative_immortality	ATXN3	BRIP1	CCNH	CDK7	DDB1	DDB2	ERCC1	ERCC2	ERCC3	ERCC4	ERCC5	ERCC6	ERCC8	LIG1	MMS19	PNKP	POLL	RAD23A	RAD23B	RPA1	RPA3	SLK	XAB2	XPA	XPC
ERI_Other_Apoptosis_Genes	Enabling_replicative_immortality	APAF1	BRCA1	CASP9	E2F1	GADD45A	GML	PIDD	TP53AIP1	SIAH1	SIRT1	TP53BP2	TRAF2
ERI_Other_Cell_Cycle_Genes	Enabling_replicative_immortality	BIRC5	CCNH	CCNB2	ESR1	MLH1	PCNA	PRC1
ERI_Other_Genes_Associated_with_Telomeres	Enabling_replicative_immortality	ATM	CDK2	CHEK1	CHEK2	HAT1	HNRNPA2B1	HNRNPD	HSP90AA1	NCL	OBFC1	PURA	RAD17	RIF1	SIRT2	SIRT6	TP53BP1	SUN1
ERI_Other_Genes_Related_to_DNA_Repair	Enabling_replicative_immortality	ATM	ATR	EXO1	MGMT	RAD18	RFC1	TOP3A	TOP3B	XRCC6BP1
ERI_Regulation_of_the_Cell_Cycle	Enabling_replicative_immortality	BRCA2	CDK1	CDC25A	CDK4	E2F1	E2F3	HK2	IGF1R	KRAS	PPM1D	PRKCA	STAT1	TADA3	TP53BP2
ERI_Telomere-Associated_Complexes	Enabling_replicative_immortality	ACD	POT1	RAP1A	TERF1	TERF2	TINF2	DKC1	GAR1	NHP2	NOP10	TERT	WRAP53	SLX4	ERCC1	ERCC4	EME1	MSH2	MSH3	MUS81	PLK1	TERF2	TERF2IP
ERI_Telomere_Maintenance	Enabling_replicative_immortality	ACD	BLM	DCLRE1C	DKC1	ERCC1	ERCC4	HSPA1L	MRE11A	MYC	NBN	PARP1	PIF1	POT1	PRKDC	PTGES3	RAD50	RFC1	RTEL1	SMG6	TEP1	TERF1	TERF2	TERF2IP	TERT	TINF2	TNKS	TNKS2	XRCC5	XRCC6
ERI_Telomere_Regulation	Enabling_replicative_immortality	RTEL1	TEP1	TERF1	TERF2IP	TNKS	DCLRE1B	KRIT1	RASSF1	RAPGEF1	TPP1	ABL1	AKT1	BCL2	EGF	IGF1	KRAS	MEN1	MYC	PAX8	PINX1	PPARG	PPP2R1A	PPP2R1B	PRKCA	PRKCB	RB1	SART1	SMAD3	SNRPN	SP1	SSB	TGFB1	TP53
EGS_Adhesion_and_Extracellular_Molecules	Evading_growth_suppressors	BGLAP	ENG	ITGB5	ITGB7	TGFB1I1	TGFBI	BGLAP	COL1A1	COL1A2	COL3A1	LTBP1	LTBP2	LTBP4	TGFBI	AMH	BMP1	BMP2	FST	GDF2	GDF3	IGF1	IGFBP3	IL6	INHA	INHBA	INHBB	PDGFB	PLAU	SERPINE1
EGS_AKT_and_PI3K_Family_Members_and_Their_Regulators	Evading_growth_suppressors	AKT1	AKT2	AKT3	BTK	GRB10	GRB2	HSPB1	ILK	MTCP1	PDK2	PDPK1	PIK3CA	PIK3CG	PIK3R1	PIK3R2	PAK1	PRKCA	PRKCB	PRKCZ	PTEN	TCL1A
EGS_Angiogenesis	Evading_growth_suppressors	AKT1	CTNNB1	EGF	ERBB2	NF1	PML	RUNX1	TGFB1
EGS_Angiogenic_Growth_Factors	Evading_growth_suppressors	ERAP1	TYMP	EREG	FGF1	FGF2	FGF6	FIGF	IL18	JAG1	PGF	TNNT1	VEGFA	VEGFC
EGS_Apoptosis	Evading_growth_suppressors	BAX	BCL2	BCL2L1	BRCA1	CASP8	E2F1	MCL1	MGMT	TNF	VHL
EGS_Apoptosis_Regulators	Evading_growth_suppressors	CLC	GDNF	IL10	IL1A	IL1B	IL2	NRG2	NTF3	SPP1	TDGF1	TGFB1	VEGFA
EGS_BAD_Phosphorylation_and_Anti-apoptotic_Pathways	Evading_growth_suppressors	AKT1	BAD	GRB2	HRAS	IGF1R	IRS1	MAP2K1	MAPK1	MAPK3	RAF1	RPS6KA1	SHC1	SOS1	YWHAH
EGS_Both_Oncogenic_Tumor_Suppressor_Properties	Evading_growth_suppressors	BCR	EGF	ERBB2	ESR1	FOS	HRAS	JUN	KRAS	MDM2	MYC	MYCN	NFKB1	PIK3C2A	RB1	RET	SH3PXD2A	TGFB1	TNF	TP53
EGS_Cell_Adhesion	Evading_growth_suppressors	APC	CDH1	CDKN2A	CTNNB1	KITLG	NF1	NF2	TGFB1
EGS_Cell_Cycle	Evading_growth_suppressors	ATM	BRCA1	BRCA2	CCND1	CDK4	CDKN1A	CDKN2A	CDKN2B	CDKN3	E2F1	HGF	MEN1	STK11	TP53
EGS_Cell_Differentiation	Evading_growth_suppressors	ERAP1	BMP1	BMP2	BMP3	BMP4	BMP5	BMP6	BMP7	BMP8B	CSF1	CSPG5	TYMP	EREG	FGF1	FGF2	FGF22	FGF23	FGF6	FGF9	FIGF	IL10	IL11	IL12B	IL2	IL4	INHA	INHBA	INHBB	JAG1	JAG2	LTBP4	MDK	NRG1	OSGIN1	PGF	SLCO1A2	SPP1	TDGF1	TNNT1	VEGFC
EGS_Cell_Growth_Proliferation	Evading_growth_suppressors	AKT1	BMP1	BMP7	CAV2	CTNNB1	EGFR	ERBB3	FGFBP1	FOXC2	IGFBP4	ILK	JAG1	MST1R	NODAL	PDGFRB	TGFB1	TGFB2	TGFB3	TIMP1	VCAN	ZEB1
EGS_Cytoskeleton	Evading_growth_suppressors	CAV2	KRT7	MAP1B	PLEK2	RAC1	VIM
EGS_Development_Controllers	Evading_growth_suppressors	BMP10	NRG1	NRG2	NRG3	TDGF1	BDNF	CSPG5	CXCL1	FGF11	FGF13	FGF14	FGF17	FGF19	FGF2	FGF5	GDF11	GDNF	GPI	IL3	INHA	INHBA	JAG1	MDK	NDP	NRG1	NRTN	NTF3	PTN	VEGFA	PDGFC	PSPN,FGF2	MSTN	HBEGF	IGF1	TNNT1	GDF10	GDF11	IGF1	IGF2	INHA	INHBA	BMP2	BMP3	BMP4	BMP5	BMP6	BMP7	BMP8B
EGS_Differentiation_Development	Evading_growth_suppressors	AKT1	BMP1	BMP7	COL3A1	COL5A2	CTNNB1	DSP	ERBB3	F11R	FOXC2	FZD7	GSC	JAG1	KRT14	MITF	MST1R	NODAL	NOTCH1	PTP4A1	SMAD2	SNAI1	SNAI2	SOX10	TGFB2	TGFB3	TMEFF1	TWIST1	VCAN	WNT11	WNT5A	WNT5B
EGS_Epithelial-to-Mesenchymal_Transition	Evading_growth_suppressors	BRCA2	CDKN2B	CTNNB1	ERBB2	HGF	JAK2	KIT	MCL1	NF1	RUNX3	S100A4	SMAD4	TGFB1	VHL
EGS_Extracellular_Matrix_Cell_Adhesion	Evading_growth_suppressors	BMP1	BMP7	CDH1	CDH2	COL1A2	COL3A1	COL5A2	CTNNB1	DSC2	EGFR	ERBB3	F11R	FN1	FOXC2	ILK	ITGA5	ITGAV	ITGB1	MMP2	MMP3	MMP9	PTK2	RAC1	SERPINE1	SPP1	TGFB1	TGFB2	TIMP1	VCAN
EGS_Genes_Down-Regulated_During_EMT	Evading_growth_suppressors	CAV2	CDH1	DSP	FGFBP1	IL1RN	KRT19	MITF	MST1R	NUDT13	OCLN	PPPDE2	RGS2	SPP1	TFPI2	TSPAN13
EGS_Genes_Involved_in_the_mTOR_Signaling_Pathway	Evading_growth_suppressors	AKT1	EIF4B	EIF4E	EIF4EBP1	EIF4G1	FKBP1A	MTOR	PDK1	PDK2	PTEN	RHEB	RPS6KB1	TSC1	TSC2
EGS_Genes_Involving_in_Cellular_and_Developmental_Processes	Evading_growth_suppressors	CDKN1A	HIPK2	IGFBP3	INHA	INHBA	STAT1	TGFB1	BMP4	INHBA	SMAD3	SMURF1	IGF1	SMAD3	DLX2	INHA	INHBA	NOG	AMH	AMHR2	FST	INHA	INHBA	INHBB	NR0B1	BGLAP	BMP1	BMP2	BMP3	BMP4	BMP5	BMP6	BMP7	BMPR2	CHRD	COL1A1	COL1A2	IGF1	INHA	INHBA	NOG
EGS_Genes_Up-Regulated_During_EMT	Evading_growth_suppressors	AHNAK	BMP1	CALD1	CAMK2N1	CDH2	COL1A2	COL3A1	COL5A2	FN1	FOXC2	GNG11	GSC	IGFBP4	ITGA5	ITGAV	MMP2	MMP3	MMP9	MSN	SERPINE1	SNAI1	SNAI2	SNAI3	SOX10	SPARC	STEAP1	TCF4	TIMP1	TMEFF1	TMEM132A	TWIST1	VCAN	VIM	VPS13A	WNT5A	WNT5B
EGS_IGF-1_Signaling_Pathway	Evading_growth_suppressors	CSNK2A1	ELK1	FOS	GRB2	HRAS	IGF1	IGF1R	IRS1	JUN	MAP2K1	MAPK3	MAPK8	PTPN11	RAF1	RASA1	SHC1	SOS1	SRF
EGS_Inactivation_of_Gsk3_and_the_Accumulation_of_??-Catenin	Evading_growth_suppressors	ADAR	AKT1	APC	CCND1	CD14	CTNNB1	EIF2AK2	GJA1	GSK3B	IRAK1	MYD88	NFKB1	PDK1	TIRAP	TLR4	TOLLIP
EGS_Migration_Motility	Evading_growth_suppressors	CALD1	CAV2	EGFR	FN1	ITGB1	JAG1	MSN	MST1R	NODAL	PDGFRB	RAC1	STAT3	TGFB1	VIM
EGS_Morphogenesis	Evading_growth_suppressors	CTNNB1	FOXC2	JAG1	RAC1	SMAD2	SNAI1	SOX10	TGFB1	TGFB2	TGFB3	TWIST1	WNT11	WNT5A
EGS_Oncogenes	Evading_growth_suppressors	BAX	BCL2L1	CASP8	CDK4	ELK1	ETS1	HGF	JAK2	JUNB	JUND	KIT	KITLG	MCL1	MET	MOS	MYB	NFKBIA	NRAS	PIK3CA	PML	PRKCA	RAF1	RARA	REL	ROS1	RUNX1	SRC	STAT3	ZHX2
EGS_Other_Genes_Involved_in_the_AKT_Signaling_Pathway	Evading_growth_suppressors	CASP9	CHUK	FOXO1	NFKBIA
EGS_PI3K_Subunit_p85_Genes_and_Regulation_of_Actin_Organization_and_Cell_Migration	Evading_growth_suppressors	CDC42	PDGFRA	RAC1	RHOA	WASL
EGS_PTEN_Dependent_Cell_Cycle_Arrest_and_Apoptosis	Evading_growth_suppressors	AKT1	CDKN1B	FASLG	FOXO3	GRB2	ILK	ITGB1	MAPK1	MAPK3	PDK1	PDK2	PTEN	PTK2	RBL2	SHC1	SOS1
EGS_Receptors	Evading_growth_suppressors	ACVR1	ACVR2A	ACVRL1	AMHR2	BMPR1A	BMPR1B	BMPR2	ITGB5	ITGB7	LTBP1	NR0B1	STAT1	TGFB1I1	TGFBR1	(ALK5)	TGFBR2	TGFBR3	TGFBRAP1
EGS_Regulation_of_eIF4e_and_p70_S6_Kinase	Evading_growth_suppressors	AKT1	EIF4E	EIF4EBP1	EIF4G1	MTOR	IRS1	MAPK1	MAPK14	MAPK3	PABPC1	PDK1	PDK2	PRKCA	PTEN	RPS6KB1
EGS_Signaling_Pathways	Evading_growth_suppressors	CAV2	ESR1	KRT19	TGFB3	AKT1	FZD7	GNG11	RAC1	RGS2	COL3A1	ILK	ITGA5	ITGAV	ITGB1	PTK2	FOXC2	JAG1	NOTCH1	EGFR	ERBB3	PDGFRB	RGS2	SPARC	BMP1	BMP7	COL3A1	SMAD2	TGFB1	TGFB2	TGFB3	CTNNB1	FZD7	GSK3B	WNT11	WNT5A	WNT5B
EGS_SMAD	Evading_growth_suppressors	SMAD1	SMAD2	SMAD3	SMAD4	SMAD5
EGS_SMAD_Target_Genes	Evading_growth_suppressors	CDC25A	CDKN1A	CDKN2B	COL1A1	COL1A2	COL3A1	FOS	GSC	IGF1	IGFBP3	IL6	ITGB5	ITGB7	JUN	JUNB	MYC	PDGFB	SERPINE	1	TGFB1I1	TSC22D1	TGFBI	TGIF1	BGLAP	DLX2	ID1	ID2	JUNB	SOX4	STAT1	BAMBI	BMPER	CDKN2B	CER1	CHRD	CST3	ENG	MECOM	FKBP1B	FST	HIPK2	NBL1	NOG	PLAU	RUNX1	SMURF1
EGS_TGF-??	Evading_growth_suppressors	TGFB1	TGFB2	TGFB3
EGS_TGF-??_Superfamily_Cytokines	Evading_growth_suppressors	BMP1	BMP2	BMP3	BMP4	BMP5	BMP6	BMP7	AMH	GDF2	GDF3	GDF5	GDF6	GDF7	IGF1	IGFBP3	IL6	INHA	INHBA	LEFTY1	LTBP1	LTBP2	LTBP4	NODAL	PDGFB	INHA	INHBA	INHBB	LEFTY1	NODAL
EGS_Transcription_Factors	Evading_growth_suppressors	ABL1	BRCA1	BRCA2	CDKN2A	CTNNB1	E2F1	ELK1	ESR1	ETS1	FOS	FOXD3	HIC1	JUN	JUNB	JUND	MDM2	MEN1	MYB	MYC	MYCN	NF1	NFKB1	PML	RARA	RB1	REL	RUNX1	RUNX3	SMAD4	STAT3	TGFB1	TNF	TP53	TP73	TSC1	VHL	WT1	ZHX2
EGS_Transcription_Factors_and_Regulators	Evading_growth_suppressors	DLX2	MECOM	FOS	GSC	HIPK2	ID1	JUN	JUNB	MYC	NR0B1	RUNX1	SMAD1	SMAD2	SMAD3	SMAD4	SMAD5	SOX4	STAT1	TGFB1I1	TSC22D1	TGIF1
EGS_Tumor_Suppressor_Genes	Evading_growth_suppressors	ATM	BRCA1	BRCA2	CDH1	CDKN2B	CDKN3	E2F1	FHIT	FOXD3	HIC1	IGF2R	MEN1	MGMT	MLH1	NF1	NF2	RASSF1	RUNX3	S100A4	SERPINB5	SMAD4	STK11	TP73	TSC1	VHL	WT1	WWOX	XRCC1
GIM_Chromosome_Maintenance	Genome_instability_mutation	TERT	OIP5	RAD21	SMARCA5	HIST1H2BK	DKC1	FKBP6	REC8	LMNA	HIST1H2AE	NPM1	HIST1H2BJ	POLA1	H2AFZ	PCNA	RPA2	H2AFX	LIG1	HIST1H2AD	LMNB1	HIST1H2BO	RPA1	POLD1	HIST1H2BB	RPA3	RFC4	RFC2	BRCA1	FEN1	RFC5	RFC3	POLD2	CENPA	PRIM1	PRIM2	DNA2	TERF1	HSPA2	POLE2	HIST1H2BD	HIST1H4H	HIST1H2BC	UBE2I	POLE	RBBP4	ITGB3BP	ATR	POLA2
GIM_Telomere_Maintenance	Genome_instability_mutation	TERT	HIST1H2BK	DKC1	HIST1H2AE	HIST1H2BJ	POLA1	H2AFZ	PCNA	RPA2	H2AFX	LIG1	HIST1H2AD	HIST1H2BO	RPA1	POLD1	HIST1H2BB	RPA3	RFC4	RFC2	FEN1	RFC5	RFC3	POLD2	PRIM1	PRIM2	DNA2	TERF1	POLE2	HIST1H2BD	HIST1H4H	HIST1H2BC	POLE	POLA2	POLD3	TERF2	HIST3H3	HIST2H2AC	HIST2H2BE	HIST2H2AA3	HIST3H2BB	HIST1H2AC	HIST1H2BH	HIST1H2BA	ACD	HIST1H2BN	HIST1H2AJ	HIST1H2BM	HIST1H2BL
GIM_Base_Excision_Repair	Genome_instability_mutation	OGG1	MBD4	POLB	PCNA	LIG1	XRCC1	APEX1	POLD1	MPG	FEN1	POLD2	LIG3	NTHL1	TDG	POLD3	SMUG1	POLD4	MUTYH
GIM_DNA_Damage_Bypass	Genome_instability_mutation	UBE2L6	REV3L	USP1	ISG15	UBB	UBC	PCNA	RPA2	RPA1	POLD1	RPA3	RFC4	RFC2	RFC1	RFC5	RFC3	UBA7	POLD2	VCP	POLE2	RBX1	RPS27A	UBA52	UBE2B	POLE	CUL4A	CUL4B	TRIM25	USP10	KIAA0101	POLD3	DDB1	USP43	NPLOC4	UFD1L	RCHY1	C1orf124	POLD4	RAD18	DTL	POLK	REV1	MAD2L2	POLI	POLH	ZBTB32
GIM_Nucleotide_Excision_Repair	Genome_instability_mutation	POLR2D	AQR	PIAS1	ACTL6A	HMGN1	ERCC1	PARP1	TFPT	UBB	UBC	PCNA	RPA2	ERCC2	LIG1	XRCC1	POLR2C	POLR2E	ERCC3	XPA	TCEA1	POLR2A	YY1	RPA1	POLD1	ERCC5	POLR2B	GTF2H1	RPA3	RFC4	RFC2	RFC1	POLR2I	RFC5	RFC3	CETN2	POLD2	LIG3	CDK7	CCNH	MNAT1	POLR2H	POLR2J	POLR2K	RAD23A	RAD23B	ELL	SUMO3	POLE2
GIM_Mismatch_Repair	Genome_instability_mutation	PCNA	RPA2	LIG1	MSH3	RPA1	POLD1	RPA3	MLH1	MSH2	POLD2	MSH6	PMS2	POLD3	POLD4	EXO1
GIM_Double_Strand_Break_Repair	Genome_instability_mutation	NBN	XRCC6	XRCC5	RPA2	H2AFX	LIG1	RPA1	RPA3	BRCA1	RAD52	LIG4	MRE11A	BRCA2	PRKDC	RAD51	TP53BP1	ATM	XRCC4	MDC1	RAD50	BRIP1	TDP1
IA_AKT_PI-3-Kinase_Signaling	Inducing_angiogenesis	AKT1	AKT2	AKT3	PIK3CA	PIK3CB	PIK3CD	PIK3CG	PIK3R1	PIK3R2	PIK3R3	PIK3R5
IA_Angiogenesis_Inhibitors_and_Related_Genes	Inducing_angiogenesis	Cytokines_Chemokines_Growth	Factors
IA_Angiogenic_factors	Inducing_angiogenesis	ANGPT1	ANGPT2	ANPEP	TYMP	EREG	FGF1	FGF2	FIGF	FLT1	JAG1	KDR	LAMA5	NRP1	NRP2	PGF	PLXDC1	STAB1	VEGFA	VEGFC	ANGPTL3	BAI1	COL4A3	IL8	LAMA5	NRP1	NRP2	STAB1	ANGPTL4	PECAM1	PF4	PROK2	SERPINF1	TNFAIP2	HAND2	SPHK1
IA_Angiogenic_Growth_Factors_and_Related_Genes	Inducing_angiogenesis	Growth	Factors
IA_MAP_Kinase_Signaling	Inducing_angiogenesis	MAP2K1	MAP2K2	MAPK1	MAPK11	MAPK12	MAPK13	MAPK14	MAPK3	MAPKAPK2	MAPKAPK3
IA_NFAT_Signaling	Inducing_angiogenesis	NFAT5	NFATC1	NFATC2	NFATC3	NFATC4
IA_Other_factors_involved_in_angiogenesis	Inducing_angiogenesis	CCL11	CCL2	CXCL1	CXCL10	CXCL3	CXCL5	CXCL6	CXCL9	IFNA1	IFNB1	IFNG	IL1B	IL6	MDK	TNF	S1PR1	EFNA1	EFNA3	EFNB2	EGF	EPHB4	FGFR3	HGF	IGF1	ITGB3	PDGFA	TEK	TGFA	TGFB1	TGFB2	TGFBR1	CCL11	CCL2	CDH5	COL18A1	S1PR1	ENG	ITGAV	ITGB3	THBS1	THBS2	LECT1	LEP	MMP2	MMP9	PLAU	PLG	TIMP1
IA_Others_VEGF_Signaling	Inducing_angiogenesis	CAV1	GRB2	NOS3	PTGS2	SH2D2A	SPHK1	SPHK2
IA_Phosholipase_A2_C	Inducing_angiogenesis	PLA2G10	PLA2G12A	PLA2G12B	PLA2G1B	PLA2G2A	PLA2G2D	PLA2G2E	PLA2G2F	PLA2G3	PLA2G4A	PLA2G4B	PLA2G5	PLA2G6	PLCG1	PLCG2
IA_Protein_Phosphatases	Inducing_angiogenesis	PPP3CA	PPP3CB	PPP3CC	PPP3R1	PPP3R2
IA_Small_G-Protein_Signaling	Inducing_angiogenesis	HRAS	KRAS	NRAS	RAC1	RAC2	RAF1	SHC2	SRC
IA_Transcription_Factors	Inducing_angiogenesis	ARNT	HIF1A	NFAT5	NFATC1	NFATC2	NFATC3	NFATC4
IA_Vascular_Endothelial_Other_Growth_Factors_Receptors	Inducing_angiogenesis	FIGF	FLT1	FLT4	KDR	NRP1	NRP2	PDGFC	PGF	VEGFA	VEGFB	VEGFC
RCD_AKT_and_PI3K_Family_Members_and_Their_Regulators	Resisting_cell_death	AKT1	AKT2	AKT3	BTK	GRB10	GRB2	HSPB1	ILK	MTCP1	PDK2	PDPK1	PIK3CA	PIK3CG	PIK3R1	PIK3R2	PAK1	PRKCA	PRKCB	PRKCZ	PTEN	TCL1A
RCD_Angiogenic_Growth_Factors	Resisting_cell_death	ERAP1	TYMP	EREG	FGF1	FGF2	FGF6	FIGF	IL18	JAG1	PGF	TNNT1	VEGFA	VEGFC
RCD_Apoptosis	Resisting_cell_death	ABL1	BRCA1	CIDEA	GADD45A	GADD45G	GML	IP6K3	PCBP4	AIFM1	PPP1R15A	RAD21	TP53	TP73
RCD_Apoptosis_Regulators	Resisting_cell_death	CLC	GDNF	IL10	IL1A	IL1B	IL2	NRG2	NTF3	SPP1	TDGF1	TGFB1	VEGFA
RCD_Autophagy_Machinary_Components	Resisting_cell_death	AMBRA1	ATG12	ATG16L1	ATG4A	ATG4B	ATG4C	ATG4D	ATG5	ATG9A	ATG9B	BECN1	GABARAP	GABARAPL1	GABARAPL2	IRGM	MAP1LC3A	MAP1LC3B	RGS19	ULK1	ATG4A	ATG4B	ATG4C	ATG4D	GABARAP	ATG10	ATG16L1	ATG16L2	ATG3	ATG4A	ATG4B	ATG4C	ATG4D	ATG7	ATG9A	GABARAP	GABARAPL2	RAB24	DRAM1	GABARAP	FAM176A	ATG3	ATG7	ATG4A	ATG4B	ATG4C	ATG4D
RCD_BAD_Phosphorylation_and_Anti-apoptotic_Pathways	Resisting_cell_death	AKT1	BAD	GRB2	HRAS	IGF1R	IRS1	MAP2K1	MAPK1	MAPK3	RAF1	RPS6KA1	SHC1	SOS1	YWHAH
RCD_Base-excision_Repair	Resisting_cell_death	APEX1	MBD4	MPG	MUTYH	NTHL1	OGG1	UNG
RCD_Cartilage_Development	Resisting_cell_death	BMP2	BMP3	BMP4	BMP5	BMP6	BMP7	BMP8B
RCD_Cell_Cycle_Arrest	Resisting_cell_death	CHEK1	CHEK2	DDIT3	GADD45A	GML	GTSE1	HUS1	MAP2K6	MAPK12	PCBP4	PPP1R15A	RAD17	RAD9A	SESN1	ZAK
RCD_Cell_Cycle_Checkpoint	Resisting_cell_death	ATR	BRCA1	FANCG	NBN	RAD1	RBBP8	SMC1A	TP53
RCD_Cell_Differentiation	Resisting_cell_death	ERAP1	BMP1	BMP2	BMP3	BMP4	BMP5	BMP6	BMP7	BMP8B	CSF1	CSPG5	TYMP	EREG	FGF1	FGF2	FGF22	FGF23	FGF6	FGF9	FIGF	IL10	IL11	IL12B	IL2	IL4	INHA	INHBA	INHBB	JAG1	JAG2	LTBP4	MDK	NRG1	OSGIN1	PGF	SLCO1A2	SPP1	TDGF1	TNNT1	VEGFC
RCD_Central_Nervous_System_Development	Resisting_cell_death	PDGFC	PSPN,
RCD_Damaged_DNA_Binding	Resisting_cell_death	ANKRD17	BRCA1	DDB1	DMC1	ERCC1	FANCG	FEN1	MPG	MSH2	MSH3	N4BP2	NBN	OGG1	PMS2P3	PNKP	RAD1	RAD18	RAD51	RAD51B	REV1	SEMA4A	XPA	XPC	XRCC1	XRCC2	XRCC3
RCD_Double-strand_Break_Repair	Resisting_cell_death	CIB1	FEN1	XRCC6	XRCC6BP1	MRE11A	NBN	PRKDC	RAD21	RAD50
RCD_Embryonic_Development	Resisting_cell_death	BMP10	NRG1	NRG2	NRG3	TDGF1
RCD_Genes_Involved_in_the_mTOR_Signaling_Pathway	Resisting_cell_death	AKT1	EIF4B	EIF4E	EIF4EBP1	EIF4G1	FKBP1A	MTOR	PDK1	PDK2	PTEN	RHEB	RPS6KB1	TSC1	TSC2
RCD_IGF-1_Signaling_Pathway	Resisting_cell_death	CSNK2A1	ELK1	FOS	GRB2	HRAS	IGF1	IGF1R	IRS1	JUN	MAP2K1	MAPK3	MAPK8	PTPN11	RAF1	RASA1	SHC1	SOS1	SRF
RCD_Inactivation_of_Gsk3_and_the_Accumulation_of_??-Catenin	Resisting_cell_death	ADAR	AKT1	APC	CCND1	CD14	CTNNB1	EIF2AK2	GJA1	GSK3B	IRAK1	MYD88	NFKB1	PDK1	TIRAP	TLR4	TOLLIP
RCD_Mismatch_Repair	Resisting_cell_death	ABL1	ANKRD17	EXO1	MLH1	MLH3	MSH2	MSH3	MUTYH	N4BP2	PMS1	PMS2	PMS2P3	TP73	TREX1
RCD_Muscle_Development	Resisting_cell_death	FGF2	MSTN	HBEGF	IGF1	TNNT1
RCD_Nervous_System_Development	Resisting_cell_death	BDNF	CSPG5	CXCL1	FGF11	FGF13	FGF14	FGF17	FGF19	FGF2	FGF5	GDF11	GDNF	GPI	IL3	INHA	INHBA	JAG1	MDK	NDP	NRG1	NRTN	NTF3	PTN	VEGFA
RCD_Other_Genes_Related_to_DNA_Repair	Resisting_cell_death	ATM	ATRX	BTG2	CCNH	CDK7	CRY1	ERCC2	GTF2H1	GTF2H2	IGHMBP2	LIG1	MNAT1	PCNA	RPA1	SUMO1
RCD_Others_Development	Resisting_cell_death	AMH	CECR1	CSF2	CSF3	DKK1	FGF7	LEFTY1	LEFTY2	LIF	LTBP4	NGF	NODAL	TGFB1	THPO
RCD_Ovarian_Follicle_Development	Resisting_cell_death	INHA	INHBA	INHBB
RCD_PTEN_Dependent_Cell_Cycle_Arrest_and_Apoptosis	Resisting_cell_death	AKT1	CDKN1B	FASLG	FOXO3	GRB2	ILK	ITGB1	MAPK1	MAPK3	PDK1	PDK2	PTEN	PTK2	RBL2	SHC1	SOS1
RCD_Regulation_of_Autophagy	Resisting_cell_death	AKT1	APP	ATG12	ATG5	BAD	BAK1	BAX	BCL2	BCL2L1	BECN1	BID	BNIP3	CASP3	CASP8	CDKN1B	CDKN2A	CLN3	CTSB	CXCR4	DAPK1	DRAM1	EIF2AK3	FADD	FAS	HDAC1	HTT	IFNA2	IFNG	IGF1	INS	MAPK8	NFKB1	PIK3CG	PRKAA1	PTEN	SNCA	SQSTM1	TGFB1	TGM2	TNF	TNFSF10	TP53	TP73	BAX	CDKN1B	CDKN2A	IFNG	PTEN
RCD_Regulation_of_eIF4e_and_p70_S6_Kinase	Resisting_cell_death	AKT1	EIF4E	EIF4EBP1	EIF4G1	MTOR	IRS1	MAPK1	MAPK14	MAPK3	PABPC1	PDK1	PDK2	PRKCA	PTEN	RPS6KB1
RCD_Skeletal_Development	Resisting_cell_death	GDF10	GDF11	IGF1	IGF2	INHA	INHBA
SPS_Activated_Transcription_Factors	Sustaining_proliferative_singaling	ATF2	CREB1	CREBBP	EGFR	ELK1	ETS1	ETS2	JUN	MAPKAPK2	MAPKAPK3	MAX	MEF2C	MKNK1	MYC	NFATC4	PRDX6	SMAD4	TP53
SPS_AKT_and_PI3K_Family_Members_and_Their_Regulators	Sustaining_proliferative_singaling	AKT1	AKT2	AKT3	BTK	GRB10	GRB2	HSPB1	ILK	MTCP1	PDK2	PDPK1	PIK3CA	PIK3CG	PIK3R1	PIK3R2	PAK1	PRKCA	PRKCB	PRKCZ	PTEN	TCL1A
SPS_Amino_Acid_Response	Sustaining_proliferative_singaling	PIK3C3	RRAGA	RRAGB	RRAGC	RRAGD
SPS_Angiogenesis	Sustaining_proliferative_singaling	AKT1	CTNNB1	EGF	ERBB2	NF1	PML	RUNX1	TGFB1
SPS_Angiogenic_Growth_Factors	Sustaining_proliferative_singaling	ERAP1	TYMP	EREG	FGF1	FGF2	FGF6	FIGF	IL18	JAG1	PGF	TNNT1	VEGFA	VEGFC
SPS_Apoptosis	Sustaining_proliferative_singaling	BAX	BCL2	BCL2L1	BRCA1	CASP8	E2F1	MCL1	MGMT	TNF	VHL
SPS_Apoptosis_Regulators	Sustaining_proliferative_singaling	CLC	GDNF	IL10	IL1A	IL1B	IL2	NRG2	NTF3	SPP1	TDGF1	TGFB1	VEGFA
SPS_BAD_Phosphorylation_and_Anti-apoptotic_Pathways	Sustaining_proliferative_singaling	AKT1	BAD	GRB2	HRAS	IGF1R	IRS1	MAP2K1	MAPK1	MAPK3	RAF1	RPS6KA1	SHC1	SOS1	YWHAH
SPS_Both_Oncogenic-Tumor_Suppressor_Properties	Sustaining_proliferative_singaling	BCR	EGF	ERBB2	ESR1	FOS	HRAS	JUN	KRAS	MDM2	MYC	MYCN	NFKB1	PIK3C2A	RB1	RET	SH3PXD2A	TGFB1	TNF	TP53
SPS_Cell_Adhesion	Sustaining_proliferative_singaling	APC	CDH1	CDKN2A	CTNNB1	KITLG	NF1	NF2	TGFB1
SPS_Cell_Cycle	Sustaining_proliferative_singaling	ATM	BRCA1	BRCA2	CCND1	CDK4	CDKN1A	CDKN2A	CDKN2B	CDKN3	E2F1	HGF	MEN1	STK11	TP53
SPS_Cell_Cycle_Proteins_Regulated_by_Erk_Pathway	Sustaining_proliferative_singaling	CCNA1	CCNA2	CCNB1	CCNB2	CCND1	CCND2	CCND3	CCNE1	CDK2	CDK4	CDK6	CDKN1A	CDKN1B	CDKN1C	CDKN2A	p16ink4)	CDKN2B	p15ink2b)	CDKN2C	p18cdk4inhibitor)	CDKN2D	p19ink4d)	E2F1	RB1
SPS_Cell_Differentiation	Sustaining_proliferative_singaling	ERAP1	BMP1	BMP2	BMP3	BMP4	BMP5	BMP6	BMP7	BMP8B	CSF1	CSPG5	TYMP	EREG	FGF1	FGF2	FGF22	FGF23	FGF6	FGF9	FIGF	IL10	IL11	IL12B	IL2	IL4	INHA	INHBA	INHBB	JAG1	JAG2	LTBP4	MDK	NRG1	OSGIN1	PGF	SLCO1A2	SPP1	TDGF1	TNNT1	VEGFC
SPS_Cytoskeletal_Organization	Sustaining_proliferative_singaling	CDC42	PRKCA	PRKCB	PRKCE	PRKCG	RHOA
SPS_Energy_Stress	Sustaining_proliferative_singaling	PRKAA1	PRKAA2	PRKAB1	PRKAB2	PRKAG1	PRKAG2	PRKAG3
SPS_Epithelial-to-Mesenchymal_Transition	Sustaining_proliferative_singaling	BRCA2	CDKN2B	CTNNB1	ERBB2	HGF	JAK2	KIT	MCL1	NF1	RUNX3	S100A4	SMAD4	TGFB1	VHL
SPS_Genes_Involved_in_the_mTOR_Signaling_Pathway	Sustaining_proliferative_singaling	AKT1	EIF4B	EIF4E	EIF4EBP1	EIF4G1	FKBP1A	MTOR	PDK1	PDK2	PTEN	RHEB	RPS6KB1	TSC1	TSC2
SPS_Genes_with_Induced_Expression	Sustaining_proliferative_singaling	COL1A1	EGR1	FOS	HSPA5	HSPB1	JUN	MYC	TP53
SPS_Growth_Factor_Response	Sustaining_proliferative_singaling	HRAS	IGF1	IGFBP3	MAPK1	MAPK3	RPS6KA1	RPS6KA2	RPS6KA5
SPS_IGF-1_Signaling_Pathway	Sustaining_proliferative_singaling	CSNK2A1	ELK1	FOS	GRB2	HRAS	IGF1	IGF1R	IRS1	JUN	MAP2K1	MAPK3	MAPK8	PTPN11	RAF1	RASA1	SHC1	SOS1	SRF
SPS_Inactivation_of_Gsk3_and_the_Accumulation_of_??-Catenin	Sustaining_proliferative_singaling	ADAR	AKT1	APC	CCND1	CD14	CTNNB1	EIF2AK2	GJA1	GSK3B	IRAK1	MYD88	NFKB1	PDK1	TIRAP	TLR4	TOLLIP
SPS_Insulin_Signaling	Sustaining_proliferative_singaling	AKT1	AKT2	AKT3	INS	INSR	IRS1	PDPK1	PIK3CA	PIK3CB	PIK3CD	PIK3CG	TP53
SPS_MAPK	Sustaining_proliferative_singaling	MAPK1	MAPK1)	MAPK3	MAPK6	MAPK7	MAPK8	MAPK9	MAPK10	MAPK11	MAPK12	MAPK13	MAPK14
SPS_MEKK1_Interacting_Proteins	Sustaining_proliferative_singaling	CDC42	CHUK	GRB2	HRAS	KRAS	MAP2K1	MAP2K2	MAP2K4	MAP2K7	MAP4K1	MST1	NRAS	RAC1	SFN	Stratifin)
SPS_MKK	Sustaining_proliferative_singaling	MAP2K1	MAP2K2	MAP2K3	MAP2K4	JNKK1)	MAP2K5	MAP2K6	MAP2K7
SPS_MKKK	Sustaining_proliferative_singaling	ARAF	BRAF	DLK1	MAP3K1	MAP3K2	MAP3K3	MAP3K4	MAP4K1	MOS	MST1	PAK1	RAF1
SPS_mTOR_Complexes	Sustaining_proliferative_singaling	MLST8	MTOR	RPTOR	MLST8	MAPKAP1	MTOR	RICTOR
SPS_mTORC1_Negative_Regulation	Sustaining_proliferative_singaling	EIF4EBP1	EIF4EBP2	PPP2CA	PPP2R2B	PPP2R4	TP53	ULK1	ULK2
SPS_mTORC1_Negative_Regulators	Sustaining_proliferative_singaling	AKT1S1	CAB39	CAB39L	DDIT4	DDIT4L	DEPTOR	FKBP1A	FKBP8	IGFBP3	PRKAA1	PRKAA2	PRKAB1	PRKAB2	PRKAG1	PRKAG2	PRKAG3	PTEN	STK11	STRADB	TP53	TSC1	TSC2	YWHAQ
SPS_mTORC1_Positive_Regulation	Sustaining_proliferative_singaling	CHUK	EIF4B	EIF4E	HIF1A	IKBKB	RPS6	RPS6KB1	RPS6KB2	TP53	VEGFA	VEGFB	VEGFC
SPS_mTORC1_Positive_Regulators	Sustaining_proliferative_singaling	AKT1	AKT2	AKT3	HRAS	IGF1	IKBKB	INS	INSR	IRS1	MAPK1	MAPK3	PDPK1	PIK3C3	PIK3CA	PIK3CB	PIK3CD	PIK3CG	PLD1	PLD2	RHEB	RPS6KA1	RPS6KA2	RPS6KA5	RRAGA	RRAGB	RRAGC	RRAGD	TELO2
SPS_mTORC2_Negative_Regulators	Sustaining_proliferative_singaling	CAB39	CAB39L	DDIT4	DDIT4L	DEPTOR	PRKAA1	PRKAA2	PRKAB1	PRKAB2	PRKAG1	PRKAG2	PRKAG3	STK11	STRADB	TSC1	TSC2
SPS_mTORC2_Positive_Regulation	Sustaining_proliferative_singaling	AKT1	CDC42	GSK3B	HSPA4	ILK	MYO1C	PRKCA	PRKCB	PRKCE	PRKCG	RHOA	RPS6KB1	SGK1
SPS_mTORC2_Positive_Regulators	Sustaining_proliferative_singaling	AKT1	AKT2	AKT3	MAPK1	MAPK3	PDPK1	PIK3C3	PIK3CA	PIK3CB	PIK3CD	PIK3CG	RHEB	RPS6KA1	RPS6KA2	RPS6KA5
SPS_Oncogenes	Sustaining_proliferative_singaling	BAX	BCL2L1	CASP8	CDK4	ELK1	ETS1	HGF	JAK2	JUNB	JUND	KIT	KITLG	MCL1	MET	MOS	MYB	NFKBIA	NRAS	PIK3CA	PML	PRKCA	RAF1	RARA	REL	ROS1	RUNX1	SRC	STAT3	ZHX2
SPS_Other_Genes_Involved_in_the_AKT_Signaling_Pathway	Sustaining_proliferative_singaling	CASP9	CHUK	FOXO1	NFKBIA
SPS_PI3K_Subunit_p85_Genes_and_Regulation_of_Actin_Organization_and_Cell_Migration	Sustaining_proliferative_singaling	CDC42	PDGFRA	RAC1	RHOA	WASL
SPS_PTEN_Dependent_Cell_Cycle_Arrest_and_Apoptosis	Sustaining_proliferative_singaling	AKT1	CDKN1B	FASLG	FOXO3	GRB2	ILK	ITGB1	MAPK1	MAPK3	PDK1	PDK2	PTEN	PTK2	RBL2	SHC1	SOS1
SPS_Raf_Regulating_Proteins	Sustaining_proliferative_singaling	HRAS	KRAS	KSR1	MAP2K1	MAP2K2	NRAS
SPS_Regulation_of_eIF4e_and_p70_S6_Kinase	Sustaining_proliferative_singaling	AKT1	EIF4E	EIF4EBP1	EIF4G1	MTOR	IRS1	MAPK1	MAPK14	MAPK3	PABPC1	PDK1	PDK2	PRKCA	PTEN	RPS6KB1
SPS_Senescence_Initiators	Sustaining_proliferative_singaling	ABL1	AKT1	ALDH1A3	CCNA2	CCNB1	CDC25C	CDKN1C	CDKN2B	CDKN2C	CITED2	CREG1	GSK3B	ID1	IGF1R	IGFBP3	ING1	MAP2K6	MAPK14	MORC3	MYC	PCNA	PIK3CA	PLAU	RBL1	SERPINB2	SERPINE1	SIRT1	SPARC	TGFB1	ALDH1A3	CDKN1A	CDKN1B	EGR1	IFNG	IGFBP3	IGFBP7	IRF3	IRF5	IRF7	NFKB1	RB1	SERPINB2	IGF1	IGF1R	IGFBP3	IGFBP5	IGFBP7	HRAS
SPS_Senescence_Pathway	Sustaining_proliferative_singaling	ATM	BMI1	CCND1	CCNE1	CDK2	CDK4	CDK6	CDKN1A	CDKN2A	CDKN2D	CHEK1	CHEK2	E2F1	E2F3	ETS1	ETS2	MDM2	RB1	RBL2	TP53	TWIST1
SPS_Senescence_Responses	Sustaining_proliferative_singaling	ALDH1A3	E2F1	HRAS	IGFBP3	MYC	CALR	TBX2	TBX3	AKT1	FN1	HRAS	PIK3CA	PLAU	SERPINE1	SPARC	THBS1	VIM	CD44	COL1A1	COL3A1	TGFB1	TGFB1I1	THBS1	GLB1	PTEN
SPS_Transcription_Factors	Sustaining_proliferative_singaling	ABL1	BRCA1	BRCA2	CDKN2A	CTNNB1	E2F1	ELK1	ESR1	ETS1	FOS	FOXD3	HIC1	JUN	JUNB	JUND	MDM2	MEN1	MYB	MYC	MYCN	NF1	NFKB1	PML	RARA	RB1	REL	RUNX1	RUNX3	SMAD4	STAT3	TGFB1	TNF	TP53	TP73	TSC1	VHL	WT1	ZHX2
SPS_Translation	Sustaining_proliferative_singaling	EIF4B	EIF4E	EIF4EBP1	EIF4EBP2	PPP2CA	PPP2R2B	PPP2R4	RPS6	RPS6KA1	RPS6KA2	RPS6KA5	RPS6KB1	RPS6KB2
SPS_Tumor_Suppressor_Genes	Sustaining_proliferative_singaling	ATM	BRCA1	BRCA2	CDH1	CDKN2B	CDKN3	E2F1	FHIT	FOXD3	HIC1	IGF2R	MEN1	MGMT	MLH1	NF1	NF2	RASSF1	RUNX3	S100A4	SERPINB5	SMAD4	STK11	TP73	TSC1	VHL	WT1	WWOX	XRCC1
TPI_Collage	Tumor_promoting_inflammation	COL1A1	COL1A2	COL2A1	COL5A1	COL5A2	COL5A3	COL24A1	COL26A1	COL9A1	COL9A2	COL9A3	COL12A1	COL14A1	COL16A1	COL19A1	COL20A1	COL21A1	COL22A1	COL4A1	COL4A2	COL4A3	COL4A4	COL4A5	COL4A6	COL15A1	COL18A1	COL13A1	COL17A1	COL23A1	COL25A1	COL6A1	COL6A2	COL6A3	COL6A5	COL7A1	COL8A1	COL8A2	COL10A1	COL11A1	COL11A2	COL27A1	COL28A1
TPI_Hyaluronan	Tumor_promoting_inflammation	ABCC5	LYVE1	GUSB	HAS1	HAS2	HAS3	HEXA	HEXB	HMMR	HYAL1	STAB2	SLC9A1	HYAL2	CD44
TPI_Integrin	Tumor_promoting_inflammation	ITGA1	ITGA2	ITGA3	ITGA4	ITGA5	ITGA6	ITGA7	ITGA8	ITGA9	ITGA10	ITGA11	ITGAD	ITGAE	ITGAL	ITGAM	ITGAV	ITGA2B	ITGAX	ITGB1	ITGB2	ITGB3	ITGB4	ITGB5	ITGB6	ITGB7	ITGB8
TPI_Laminin	Tumor_promoting_inflammation	LAMA1	LAMA2	LAMA3	LAMA4	LAMA5	LAMB1	LAMB2	LAMB3	LAMB4	LAMC1	LAMC2	LAMC3
TPI_MMP	Tumor_promoting_inflammation	MMP1	MMP2	MMP3	MMP7	MMP8	MMP9	MMP10	MMP11	MMP12	MMP13	MMP14	MMP15	MMP16	MMP17	MMP18	MMP19	MMP20	MMP21	MMP23A	MMP23B	MMP24	MMP25	MMP26	MMP27	MMP28
[truncated: 60 more columns]
